# Supplementary material for: Biochemical and functional characterization of mutant KRAS epitopes validates this oncoprotein for immunological targeting
Source: Nat Commun. 2021 Jul 16;12:4365. doi: 10.1038/s41467-021-24562-2 (PMC8285372; doi:10.1038/s41467-021-24562-2)
Supplement: Supplementary file 4 — Supplementary Data 1 [file 41467_2021_24562_MOESM4_ESM.xlsx]

## Sheet: mKRAS Neoepitope Prediction
				Predicted Affinity
ID	aa	n-mer	HLA	(nM)	Log[IC50] (nM)
KRAS_G12S	KLVVVGASGV	10	HLA-A*02:03	16.7428	1.22383
KRAS_G12A	KLVVVGAAGV	10	HLA-A*02:03	21.2701	1.32777
KRAS_G12R	EYKLVVVGAR	10	HLA-A*33:01	22.0601	1.34361
KRAS_wt	KLVVVGAGGV	10	HLA-A*02:03	25.9704	1.41448
KRAS_G12C	KLVVVGACGV	10	HLA-A*02:03	29.2092	1.46552
KRAS_G12V	KLVVVGAVGV	10	HLA-A*02:03	36.1589	1.55822
KRAS_G12R	KLVVVGARGV	10	HLA-A*02:03	42.4579	1.62796
KRAS_G12A	LVVVGAAGV	9	HLA-A*02:06	50.5036	1.70332
KRAS_G12V	VVGAVGVGK	9	HLA-A*11:01	54.0636	1.7329
KRAS_G12D	KLVVVGADGV	10	HLA-A*02:03	59.8443	1.77702
KRAS_G12V	VVVGAVGVGK	10	HLA-A*11:01	63.2384	1.80098
KRAS_G12V	LVVVGAVGV	9	HLA-A*02:06	66.5809	1.82335
KRAS_G12R	GARGVGKSAL	10	HLA-B*07:02	70.3481	1.84725
KRAS_G12S	VVGASGVGK	9	HLA-A*11:01	77.3327	1.88836
KRAS_G12A	LVVVGAAGV	9	HLA-A*69:01	83.3699	1.92101
KRAS_G12S	VVVGASGVGK	10	HLA-A*11:01	84.4324	1.92651
KRAS_G12C	VVGACGVGK	9	HLA-A*11:01	85.133	1.9301
KRAS_G12R	VVGARGVGK	9	HLA-A*11:01	87.8257	1.94362
KRAS_G12A	VVGAAGVGK	9	HLA-A*11:01	90.5903	1.95708
KRAS_G12A	KLVVVGAAGV	10	HLA-A*02:06	90.6154	1.9572
KRAS_G12C	KLVVVGACGV	10	HLA-A*02:06	93.359	1.97016
KRAS_G12A	VVVGAAGVGK	10	HLA-A*11:01	93.8928	1.97263
KRAS_G12R	VVVGARGVGK	10	HLA-A*03:01	98.0986	1.99166
KRAS_G12C	VVVGACGVGK	10	HLA-A*11:01	99.271	1.99682
KRAS_G12A	LVVVGAAGV	9	HLA-A*02:03	99.3369	1.99711
KRAS_G12S	LVVVGASGV	9	HLA-A*02:06	110.92	2.04501
KRAS_wt	VVGAGGVGK	9	HLA-A*11:01	111.905	2.04885
KRAS_wt	VVVGAGGVGK	10	HLA-A*11:01	114.594	2.05916
KRAS_G12R	VVVGARGVGK	10	HLA-A*11:01	116.633	2.06682
KRAS_G12A	LVVVGAAGV	9	HLA-A*68:02	116.905	2.06783
KRAS_G12A	KLVVVGAAGV	10	HLA-A*02:02	119.015	2.0756
KRAS_G12V	LVVVGAVGV	9	HLA-A*68:02	119.071	2.07581
KRAS_G12V	VVVGAVGVGK	10	HLA-A*03:01	120.586	2.0813
KRAS_G12C	LVVVGACGV	9	HLA-A*02:06	122.005	2.08638
KRAS_G12V	LVVVGAVGV	9	HLA-A*69:01	130.492	2.11558
KRAS_G12S	VVVGASGVGK	10	HLA-A*03:01	133.906	2.1268
KRAS_G12V	VVVGAVGVGK	10	HLA-A*68:01	137.076	2.13696
KRAS_G12D	KLVVVGADGV	10	HLA-A*02:02	151.038	2.17909
KRAS_wt	VVVGAGGVGK	10	HLA-A*03:01	152.571	2.18347
KRAS_G12D	VVVGADGVGK	10	HLA-A*11:01	156.182	2.19363
KRAS_G12S	KLVVVGASGV	10	HLA-A*02:02	156.805	2.19536
KRAS_G12S	LVVVGASGV	9	HLA-A*68:02	158.306	2.1995
KRAS_G12S	LVVVGASGV	9	HLA-A*02:03	162.399	2.21058
KRAS_G12A	VVVGAAGVGK	10	HLA-A*03:01	166.548	2.22154
KRAS_G12C	VVVGACGVGK	10	HLA-A*03:01	166.971	2.22264
KRAS_G12D	VVGADGVGK	9	HLA-A*11:01	169.98	2.2304
KRAS_G12V	KLVVVGAVGV	10	HLA-A*02:06	173.896	2.24029
KRAS_G12V	VVGAVGVGK	9	HLA-A*03:01	181.06	2.25782
KRAS_G12A	VVVGAAGVGK	10	HLA-A*68:01	184.311	2.26555
KRAS_G12D	VVVGADGVGK	10	HLA-A*68:01	195.451	2.29104
KRAS_G12D	KLVVVGADGV	10	HLA-A*02:06	200.57	2.30227
KRAS_G12S	VVVGASGVGK	10	HLA-A*68:01	200.878	2.30293
KRAS_G12D	LVVVGADGV	9	HLA-A*02:06	212.228	2.3268
KRAS_G12S	KLVVVGASGV	10	HLA-A*02:06	214.129	2.33068
KRAS_G12C	VVVGACGVGK	10	HLA-A*68:01	215.389	2.33322
KRAS_G12R	VVGARGVGK	9	HLA-A*03:01	223.231	2.34876
KRAS_G12C	KLVVVGACGV	10	HLA-A*02:02	231.354	2.36428
KRAS_G12C	VVGACGVGK	9	HLA-A*03:01	248.918	2.39606
KRAS_G12V	KLVVVGAVGV	10	HLA-A*02:02	262.978	2.41992
KRAS_G12S	VVGASGVGK	9	HLA-A*03:01	274.335	2.43828
KRAS_G12C	KLVVVGACGV	10	HLA-A*02:01	274.36	2.43832
KRAS_G12A	KLVVVGAAGV	10	HLA-A*02:01	286.799	2.45758
KRAS_G12S	LVVVGASGV	9	HLA-A*69:01	292.439	2.46604
KRAS_G12C	LVVVGACGV	9	HLA-A*02:03	292.682	2.4664
KRAS_G12C	LVVVGACGV	9	HLA-A*68:02	312.761	2.49521
KRAS_wt	LVVVGAGGV	9	HLA-A*02:03	318.636	2.50329
KRAS_G12V	KLVVVGAVGV	10	HLA-A*02:01	323.874	2.51038
KRAS_G12R	VVVGARGVGK	10	HLA-A*68:01	349.266	2.54316
KRAS_G12A	VVGAAGVGK	9	HLA-A*03:01	356.503	2.55206
KRAS_G12C	LVVVGACGV	9	HLA-A*02:11	369.823	2.56799
KRAS_wt	KLVVVGAGGV	10	HLA-A*02:02	382.485	2.58261
KRAS_G12A	AAGVGKSAL	9	HLA-B*07:02	383.465	2.58373
KRAS_wt	VVVGAGGVGK	10	HLA-A*68:01	388.145	2.58899
KRAS_G12D	VVVGADGVGK	10	HLA-A*03:01	409.713	2.61248
KRAS_G12D	LVVVGADGV	9	HLA-A*68:02	425.168	2.62856
KRAS_G12A	GAAGVGKSAL	10	HLA-B*07:02	473.034	2.67489
